# Supplementary material for: Intra-Articular Injections of Autologous Adipose Tissue or Platelet-Rich Plasma Comparably Improve Clinical and Functional Outcomes in Patients with Knee Osteoarthritis
Source: Biomedicines. 2022 Mar 16;10(3):684. doi: 10.3390/biomedicines10030684 (PMC8945733; doi:10.3390/biomedicines10030684)
Supplement: Supplementary file 1 [file biomedicines-10-00684-s001.zip]

Archive with 1 entries (1 files):
- biomedicines-1593250-supplementary.pdf
